# Supplementary material for: Equity and reliability of public electric vehicle charging stations in the United States
Source: Nat Commun. 2025 Jun 18;16:5291. doi: 10.1038/s41467-025-60091-y (PMC12177045; doi:10.1038/s41467-025-60091-y)
Supplement: Supplementary file 4 — Source Data [file 41467_2025_60091_MOESM4_ESM.xlsx]

## Sheet: Figure1
Figure 1a
	Public	Private
DOE	55792	4036
	Uder Repair	Access Restrictions	Parking Payment	Fully Accessible
UGC	1106	16290	6202	37536
Figure 1b
	Level 1	Level 2	DC Fast
DOE	995	111147	29734
UGC	2236	87537	18954

## Sheet: Figure2
Figure 2
	Figure 2a				Figure 2b
state	per 1000 population (DAC)	per 1000 population (nonDAC)	per 1000 population (p_value)		per 100 renters in MDU (DAC)	per 100 renters in MDU (nonDAC)	per 100 renters in MDU (p_value)
AL	7.33876	6.57266	0.806724		17.1696	19.4253	0.858637
AR	12.4254	8.13166	0.0178247		57.5859	22.3261	0.101397
AZ	8.47524	23.7409	0.056318		17.1765	48.504	0.126715
CA	15.5098	63.5664	5.83725e-24		22.776	89.474	2.97253e-35
CO	15.2348	32.6098	3.98238e-05		21.8332	101.464	1.14165e-09
CT	9.69482	15.6583	1.27485e-05		4.06532	79.7516	7.40664e-23
DC	8.67468	207.647	0.000300572		3.96339	44.9163	3.7524e-05
DE	8.94983	14.2266	0.768147		15.8801	76.1618	0.181345
FL	10.7168	14.4361	0.219397		16.1804	37.8362	0.00169372
GA	9.49988	11.1248	0.0921302		11.4253	36.4831	0.000957552
IA	13.1204	11.8755	0.00323771		16.4288	46.1093	0.94499
ID	11.3763	11.3445	0.435697		14.7456	50.0972	0.304232
IL	3.57513	10.287	5.26613e-36		3.65144	41.1818	1.72403e-39
IN	6.73215	11.4609	0.118312		11.1239	26.8567	0.515808
KS	7.74146	18.4422	0.0365242		26.7463	58.4645	0.0283564
KY	8.25475	7.21547	0.12766		11.6465	21.1817	0.836422
LA	5.70625	5.79062	2.92592e-06		19.2712	8.70439	0.000208893
MA	10.7055	27.7347	1.1176e-16		4.72109	70.6909	2.69243e-48
MD	10.8368	70.5375	2.10294e-05		18.441	93.3674	6.17187e-08
ME	24.3507	26.8468	0.250124		69.2547	78.1429	0.0145989
MI	6.54848	24.5314	8.94365e-11		9.55383	60.8661	3.73516e-10
MN	23.0627	16.643	0.0798808		15.4993	78.7332	2.76914e-07
MO	18.0338	18.5006	0.222461		21.6476	43.0179	0.316873
MS	7.39812	5.15061	0.033504		11.8016	9.53281	0.050494
MT	11.9734	23.0551	0.0529566		21.5637	56.0805	0.00425857
NC	12.8955	12.3029	0.0240618		16.3836	35.5701	0.869129
ND	15.9974	13.3884	0.282134		75.7359	50.7429	0.753736
NE	12.8131	17.4721	0.0572544		16.3685	60.7367	0.378538
NH	13.6633	15.1308	0.642691		16.0856	51.5036	0.0867619
NJ	4.63577	9.44805	1.1287e-14		3.6091	44.085	4.61631e-27
NM	12.4783	15.0714	0.785737		14.0558	53.803	0.238771
NV	15.4514	23.9633	0.037788		8.54657	49.1594	0.0673784
NY	3.61605	73.5727	1.07452e-85		1.43438	49.2747	1.27052e-124
OH	8.17838	9.73094	0.634239		7.84762	35.3782	2.84728e-06
OK	8.66611	21.7978	0.860465		19.7208	41.5558	0.500567
OR	21.2023	21.4409	0.0328567		31.0004	68.4492	2.64281e-13
PA	4.2593	13.1167	1.11889e-10		5.23798	43.371	1.53392e-15
RI	14.9266	15.3884	0.858674		7.72374	52.8264	2.85791e-05
SC	8.36435	9.51515	0.449184		13.3088	24.8181	0.37838
SD	11.2642	14.4989	0.228583		12.5897	34.6859	0.0427692
TN	11.8526	25.0059	0.00746727		11.3481	30.4938	0.682231
TX	5.29665	16.6962	1.70168e-05		12.6678	32.2875	3.84889e-05
UT	32.2376	22.5012	4.02866e-06		45.3297	110.469	0.00847363
VA	8.10765	72.9445	2.48667e-08		9.70721	61.6763	1.6214e-06
VT	39.2061	52.3135	0.752858		30.6713	118.863	0.00244598
WA	21.4318	18.6859	0.000162996		16.7714	69.8376	1.11281e-06
WI	6.53487	13.269	7.71081e-07		3.74654	49.135	1.29398e-18
WV	5.43176	9.23636	0.0774411		8.8157	26.0831	0.0125808
WY	18.4819	19.1631	0.775768		32.3714	106.733	0.348894
CONUS	9.95532	27.9381	4.66808e-54		13.9357	51.7416	9.13393e-177

## Sheet: Figure3
Figure 3a
	Percentile
DAC	47
non-DAC	50
Urban	48
Rural	55
Figure 3b
Category
Hardware and Technical Issues	60676
Restrictions and Accessibility	28300
User Experience	16897
Software and Digital Infrastructure	15996
Cost Concerns	6402
